# Supplementary material for: Protective alleles and precision healthcare in crewed spaceflight
Source: Nat Commun. 2024 Jul 22;15:6158. doi: 10.1038/s41467-024-49423-6 (PMC11263583; doi:10.1038/s41467-024-49423-6)
Supplement: Supplementary file 2 — Supplementary Data 1 [file 41467_2024_49423_MOESM2_ESM.xlsx]

## Sheet: SupplementaryData1
Category	Examples of common spaceflight symptoms	Examples of potential space countermeasures	Examples of potential beneficial applications on Earth
Aging	Accelerated aging traits; telomere length changes [1]	β-carotene [2]; prudent dietary patterns [3]	Elderly people; people with aging disorders (progeria)
Bones	BMD loss; redisposition of bone structure more akin to older people [4]	Exoskeleton [5]; artificial gravity [6]; bisphosphonates [7]; nutrition (vitamin D [8], prebiotics [9]); ARED [10]; MED-2 [11]	People with bone loss due to osteoporosis, osteopenia, advanced age, postmenopause, radiotherapy
Cancer	Radiation-induced carcinogenesis risk in deep space missions [12]	Antiradiation countermeasures listed in the radiation category	People with cancer
Diabetes	Signs of increased insulin resistance [13] and subclinical diabetogenesis [14]	Insulin therapy; insulin pumps [15]	People with insulin resistance (metabolic syndrome, diabetes mellitus)
Heart	Cardiovascular deconditioning [16]; aortic stiffness [17]; accelerated atherosclerosis [18]	Lifestyle that minimizes abdominal visceral fat [19]; HIIT [20]	People with hyper-cholesterolemia, atherosclerosis
Infections	Reactivation of latent viruses [21]; altered antibiotic effectiveness [22]; altered bacterial virulence [23]; altered aerobiology [24]; immune dysregulation [25]; impaired acquired immune system [26]	Exercise [27] [28]; nutrition (probiotics [29], polyphenols [30]); low stress [31]; quality sleep [32]; low microbe count (HEPA [33]; crew quarantine [34]; orbital microbe monitoring [35]; disinfection of water [36], food [37], crops [38], spacecraft [39])	Antibiotic resistance; clean rooms (hospitals, food and pharmaceutical preparation); infected patients; immunocompromised patients
Liver	Lipid dysregulation in the liver [40]; activation of lipotoxic pathways related to NAFLD [41]	Increased physical activity; sustained weight loss [42]	People with NAFLD, NASH
Muscle	Muscle atrophy [43]	Mechanical stimulation (penguin suit, vibration) [44]; LBNP [45]; artificial gravity [46]; ARED [10]	People with muscle atrophy due to denervation, injury, joint immobilization, bed rest, glucocorticoid treatment, sepsis, cancer cachexia, disuse atrophy, neuromuscular diseases, casting, and aging
Oxygen	Altered gas composition, non-uniform distribution of gasses in space vehicles that promote hypoxia [47]	Pulse oximetry [48]; breathing exercises [49]	People with anemia, cytopenia, and hypoxia (intensive care treatment, tumorigenesis)
Radiation	ARS [50]; CNS disturbances that affect cognition, mobility, behavior; weakened immune system [51]; increased risk of radiation-induced cancer [12]	Antiradiation spacecraft shielding (melanized fungi, highly hydrogenated materials) [52] [53]; low-dose radioadaptation [54]; regenerative medicine [12]; dosimeters [55] [56]; nutrition (scavenger vitamins, trace elements, minerals) [57]; low solar activity [58]	Soldiers; first responders; coal miners; radiologic technicians; reactor workers; pilots; nuclear disaster victims; radiotherapy patients
Sleep	Sleep deprivation [59]; circadian rhythm disruption [60]	Scheduling regular sleep schedule [61]; light spectral changes to affect circadian rhythm [61]	Patients with sleep disorders (insomnia, narcolepsy)
