# Supplementary material for: Protective alleles and precision healthcare in crewed spaceflight
Source: Nat Commun. 2024 Jul 22;15:6158. doi: 10.1038/s41467-024-49423-6 (PMC11263583; doi:10.1038/s41467-024-49423-6)
Supplement: Supplementary file 3 — Supplementary Data 2 [file 41467_2024_49423_MOESM3_ESM.xlsx]

## Sheet: SupplementaryData2
						Red = Does not fit beneficial trend
		Green = Reference allele shows protective effects				Example papers showing protective effects
						On Earth				In space (or simulated space)
		Genotype				Murine		Human		Murine		Human		Purple = Space-related
Category	Gene	Murine	Human	Protective effects	Harmful effects	Vitro	Vivo	Vitro	Vivo	Vitro	Vivo	Vitro	Vivo	Primary modes of study	Basic gene description on Earth	Basic gene description in space	Putative genotype physiology	Clinical trials	Exercise and nutrition
Aging	TERT	Overprod. [1]	Overprod. [2]	Low aging [1] [2]	High cancer [3]	1	1, 4	2				5, 6	7, 8	Constitutive expression of TERT in cancer resistant mice [1]. Keratinocytes and epithelial stem cells derived from cancer resistant mice with constitutive expression of TERT [1]. Adult and old mice given TERT AAV [4]. Comparison of mortal and immortal human cell lines [2]. Human primary fibroblasts exposed to X-ray (low-LET) and proton (high-LET) irradiation [5]. Mammary epithelial and hematopoie…	Catalytic subunit (along with TERC) of the enzyme telomerase, which adds the nucleotide sequence TTAGGG to the ends of telomeres, preventing the degradation of chromosomal ends during cell replication [9].	Telomere length may increase when exposed to high-LET protons [5], low dose rate irradiation [6], and the space environment but shorten rapidly upon return to Earth to lengths shorter than pre-spaceflight baseline [7] [8].	Overproduction may divert senescent cells from their normal course of becoming postmitotic and undergoing apoptosis to, instead, surpassing the Hayflick limit and becoming immortal, as often occurs in cancerous cells. Constitutive expression in cancer-resistant mice [1] and AAV-TERT delivered to adult and old mice [4] confers antiaging activity.	AAV-hTERT (NCT04133649). hTERT delivered via AAV to prevent, delay, or even reverse neurodegenerative diseases. Phase 1.	Avoiding daily life stress, obesity, smoking, and genotoxic agents may lead to less telomere attrition [9]. Exercising and eating an antioxidant diet (omega-3 fatty acid, β-carotene, and vitamins E and C) may also mitigate telomere attrition [9].
Bones	LRP5	G171V/+ [10]	G171V/+ [11]	Stronger and denser bones [10] [11]	Low buoyancy		10	12	11		13			Transgenic mice expressing the human LRP5 G171V substitution [10]. HEK cells transfected with LRP5 G171V [12]. Linkage analysis in affected family with HBD phenotype and 1,000 other individuals [11]. LRP5-G171V KI mice exposed to disuse models [13].	Transmembrane low-density lipoprotein receptor, part of the LRP5 / LRP6 / Frizzled co-receptor group involved in canonical Wnt pathway. Believed to play a key role in skeletal homeostasis [14].		Gain-of-function variant increases bone formation and decreases bone resorption, resulting in bone mass approximately five times greater than 1 SD above mean of the general population [11]. Mice show increased osteoblast counts and BMD [10]. Variant may increase Wnt signaling in osteoblasts [12]. Mice are partially or fully protected from disuse-induced bone loss [13].		Loading causes osteogenic responses, which may be higher with the LRP5-G171V mutation [13].
Bones	SOST	-/- [15]	Underprod. [16]	Bone loss resistance [15] [16]	Low buoyancy				16	17	18		19	Humanized monoclonal antibody targeted against SOST in postmenopausal women with low bone density [16]. Mice on 30d ISS mission [18]. Healthy men exposed to 90d of bed rest [19]. Osteocyte cell line (Ocy454) exposed to unloading by NASA rotating wall vessel system [17].	Glycoprotein secreted by osteocytes that binds to LRP5/6 receptors and inhibits the Wnt signaling pathway, leading to decreased bone formation [20].	Upregulated during spaceflight by 16-fold in mice [18] and during bed rest in healthy men [19].		Romosozumab (Evenity). Monoclonal antibody that inhibits SOST. Approved in 2019 in Japan, EU, and US for osteoporosis [21]. Blosozumab (NCT01144377). Monoclonal antibody that inhibits SOST to treat postmenopausal women with low BMD. Phase 2 [16].	Simulated resistance training may suppress SOST during muscle disuse to restore cortical bone formation rate [22].
Cancer	GHR	-/- [23]	Underprod. [24], E180/E180, E180/R43X, R43X/R43X [25]	Low cancer [25], low stature [23] [24], low aging [23], low diabetes [25]	High obesity [25] [26]		23		24, 25			27	28, 29	GHR KO mice [23]. Clinical evaluation of 20 patients from an inbred population in Ecuador with GHR deficiency and clinical traits similar to Laron syndrome [24]. Clinical evaluation of 99 patients from Ecuador over 22y with GHR deficiency [25]. Astronauts on 17d spaceflight mission with exercise protocol [28]. Subjects exposed to 17d bed rest with exercise protocol [29]. GHR expression and radios…	Transmembrane receptor protein for GH most abundant on the liver. Extracellular region contains fibronectin type III β domains and intracellular region contains tyrosine Kinase JAK2 domains. Upon binding of GH, GHR dimerizes, which produces IGF-1 and activates signal transduction pathways leading to growth [30].	Spaceflight [28] and bed rest [29] may suppress biologic GH release in humans during exercise. GHR antagonism may increase radiosensitivity [27].	Deficiency and loss-of-function variants may decrease IGF-1 production in response to GH, potentially decreasing cancer and diabetes [25]. Mice show 50% reduction in weight and 20-40% increase in lifespan [23], while humans are 7-10SD below mean height [24].	Pegvisomant (Somavert). GHR antagonist. Approved in 2003 and used in AU, EU, and US for acromegaly (GH excess). Preliminary studies suggest potential anti-cancer uses [31].	GH release is observed in acute and chronic aerobic and resistance exercise [32] and with reduced abdominal visceral fat [33].
Cancer	CDKN2A	Overprod. [1] [34]		Low cancer [1] [34]		1, 34	1, 34							Transgenic "super Ink4a/Arf" mice that possess three gene doses of P16 and P19 [34]. MEF cells derived from "super Ink4a/Arf" mice [34]. K5-Tert mice (constitutive TERT expression) crossed with cancer-resistant Sp53 ("super P53") and Sp16/SArf ("super Ink4a/Arf") mice to form "Sp53/Sp16/SArf/TgTert" mice [1]. Keratinocytes derived from "Sp53/Sp16/SArf/TgTert" mice [1].	Two proteins (P16 and P14ARF) that both regulate cell cycles as tumor suppressors. P16 inhibits CDK4 and CDK6, which activates the Rb family of proteins, preventing transition from G1 to S-phase. P14ARF (P19ARF in mice) activates the P53 suppressor [35].		Overproduction may decrease various cancer risks, given that CDKN2A is one of the most-commonly inactivated genes in cancer after P53, without affecting longevity [34].	Ribociclib (Kisqali), Palbociclib (Ibrance), and Abemaciclib (Verzenio). Inhibitors of CDK4 and CDK6. Approved in 2017, 2015, and 2017, respectively, for certain types of breast cancers [36].
Diabetes	SIRT1	Overprod. [37]		Improve insulin resistance [37]	Increased autoimmune disease [38]	37				39				Increased SIRT1 expression in C2C12 myotubes via HSV infection [37]. Mesenchymal stem cells under simulated microgravity [39].	NAD+-dependent enzyme located predominantly in the cell nucleus that deacetylates several essential metabolic regulatory TFs. In particular, it may repress the transcription of PTP1B, a negative regulator of the insulin signaling pathway, and deacetylate and hence deactivate the tumor suppressor P53 [37].	Microgravity may decrease its expression but can be counteracted with Resveratrol [39].	Overproduction may improve the insulin sensitivity of liver, adipose tissues, and skeletal muscles and protect the function and cellular mass of pancreatic β-cells [40].	SRT2379 (NCT01018628). Small-molecule SIRT1 activator to potentially treat diabetic patients. Phase 1. Preliminary studies suggest insulin resistance relief in HFD-induced obese mice [41].	Several plant polyphenols may (possibly indirectly) activate SIRT1. Examples are resveratrol (peanuts, skin of grapes and various berries) [37]; piceatannol (red wine, white tea, Japanese knotweed) [42]; and fisetin (strawberry, apple, persimmon, lotus root) [43]. Exercise may upregulate SIRT1, which in turn activates mitochondrial antioxidant function [44].
Heart	APOA1	R173C [45]	R173C/+ [46] [47]	Low cardiovascular disease despite low HDL [45] [46] [47]		45	45		46, 47					Rats intravenously administered R173C through carrier of phospholipid complex [45]. Incubation of platelets with R173C [45]. Genetic, genealogical, and biochemical analysis of a small (~1000 people with 33 carriers) in Northern Italy that was in isolation until a few years earlier [46]. Patients with acute coronary syndromes intravenously administered R173C phospholipid complexes [47].	Major protein component of plasma HDL, allows efflux and transport of fat molecules. Specifically, APOA1 may remove fats oxidized with LDL particles from macrophages in arterial walls back to LDL particles or the liver for excretion [48].		Gain-of-function variant permits dimerization, forming large HDL particles that may be particularly effective in reverse cholesterol transport [47], paradoxically causing both low HDL and low heart disease [49]. Strikingly low occurrence of coronary atherosclerosis is observed [45] [46] [47].
Heart	PCSK9	-/-, +/- [50]	Y142X/+, C679X/+, R46L/+ [51]	Low LDL, low coronary heart disease [50] [51]	Diabetes [52], low cognition [53]	50	50		51					PCSK9 KO mice [50]. Hepatocytes derived from PCSK9 KO mice [50]. GWAS on randomly-selected cohort of ~16,000 humans in the Atherosclerosis Risk in Communities study who were followed for 15y for CHD incidence [51]	Enzyme that binds to LDLRs, particularly on the liver, which serve to mediate the endocytosis of LDL and reduce plasma LDL levels. When PCSK9 binds to LDLR, the receptor is destroyed, increasing plasma LDL levels [54]		Variants may prevent PCSK9 from binding to LDLRs, which increases LDLR availability on the liver surface, reducing plasma LDL levels. Mice exhibit one-half the plasma cholesterol levels [50]. Black subjects with nonsense mutation (2.6%) have 28% decrease in plasma LDL and 88% decrease in CHD, while white subjects with sequence variation (3.2%) have 15% decrease in plasma LDL and 47% decrease in C…	Alirocumab (Praluent) [55] and Evolocumab (Repatha) [56]. Monoclonal antibodies that bind to and inhibit PCSK9. Approved in 2015 for prescription in various parts of world to lower LDL levels.	Berberine, a plant alkaloid, is believed to inhibit PCSK9 and reduce serum PCSK9 and cholesterol levels [57]. Calorically restricted diets may reduce PCSK9 serum levels [58].
Heart	ANGPTL3	-/- [59]	+/- [59]	Low lipid levels, low atherosclerosis [59]					59				60	GWAS on ~188K humans, including DiscovEHR participants [59]. Pharmaceutical ANGPTL3 inhibition on healthy humans with high counts of LDL and/or triglycerides [59]. 60 subjects undergo bed rest [60].	Protein member of the angiopoietin-like family of secreted factors, expressed mainly in the liver. Inhibits lipoprotein lipase (LPL) and endothelial lipase (EL), which increases plasma LDL, HDL, and triglyceride levels [61].	Plasma ANGPTL3 levels increase during bed rest [60].	Heterozygous loss-of-function variants may prevent ANGPTL3 from inhibiting LPL and EL, which decreases plasma LDL, HDL, and triglyceride levels [59].	Evinacumab (Evkeeza) [59]. Monoclonal antibody that binds to and inhibits ANGPTL3. Approved in 2021 and used in US for homozygous familial hypercholesterolemia.	Avoiding diets high in sugar [62] and cholesterol [63] may decrease ANGPTL3 concentration and/or expression.
Cancer, Heart, Infectious, Liver	CCR5	-/- [64], +/- [64]	Δ32/Δ32 [65], Δ32/+ [66]	Low atherosclerosis [67], low NAFLD [68], low cancer [69], fast stroke, TBI recovery [66], low HIV [65], high learning [64]	Flaviviruses [70], orthomyxoviruses [71], West Nile disease [72]		64, 67, 68	67, 69	65, 66					CCR5 KO mice and hippocampal CCR5 KD mice [64]. CCR5 drug-blocked human aortic SMCs; CCR5/CCL5 double KO mice fed HFD [67]. CCR5 drug-blocked human colorectal cancer and liver metastases samples [69]. Transplanted CCR5-Δ32 stem cells into HIV patient [65]. Recovery of CCR5-Δ32 stroke patients [66]. CCR5 drug-blocked mice fed HFD [68].	G protein-coupled receptor and chemokine receptor. Predominantly expressed in certain cancer cells, host immune cells, and microglia [73]. Its expression may promote cancer metastasis; HIV invasion into infected cells; and inflammatory response to atherosclerosis, hepatotoxicity, NAFLD, strokes, and TBIs.		Homozygous human variants render CCR5 cell surface receptors non-functional and individuals resistant HIV infection [74]. Heterozygous human variants render CCR5 cell surface receptors one-half as functional due to dimerization between mutant and wild-type receptors [75]. Variants, including gain-of-function variants, may attenuate cancer metastasis; reduce HIV invasion into infected cells; and m…	Maraviroc (Celsentri). CCR5 receptor antagonist. Approved in 2007 and used in parts of the world as an antiretroviral drug for HIV. Preliminary studies suggested uses in cancer [69] [73], stroke and TBI recovery [66], and NAFLD [68].	Grape seed extract may downregulate CCR5 gene expression [76].
Heart, Muscle	MSTN (GDF8)	-/- [77] [78] [79] [80]	-/- [81]	Large lean muscles [77] [78] [79] [81], bone loss resistance [80], high cardiac output [82]			77, 80, 82		81		78, 79, 83		84	MSTN KO mice [77] [82]. MSTN mutation in child with gross muscle hypertrophy [81]. MSTN KO mice and crosses between MSTN KO mice and hTNFtg RA mice [80]. MSTN KO mice in spaceflight [78]. MSTN KO mice in HU [79]. Mice with MSTN antibody in spaceflight [83]. Subjects underwent 84d head-down tilt bed rest with flywheel resistance exercise [84].	TGF beta protein released by myocytes that binds to activin type II receptors in muscle cells, which inhibits Akt-induced protein synthesis and stimulates ubiquitin-induced protein degradation [85]	Bed rest increases MSTN, which resistance exercise can counteract [84].	Deficiency stimulates muscle cell hyperplasia and hypertrophy. Mice show individual muscles weighing 2-3 times above the mean [77] and less bone erosion with osteoclast counts reduced more than 2-fold [80]. Loss-of-function affected children show quadriceps muscles 7.2 SD above and subcutaneous fat thickness 2.88 SD below the mean [81]. Mice may [78] [83] or may not [79] be protected from microgr…	LY2495655 (NCT01604408). Humanized monoclonal MSTN antibody to increase muscle mass and strength in older individuals with recent falls. Phase 2 [85].	Resistance training and creatine supplementation may decrease MSTN serum levels [86].
Liver	HSD17B13	-/- [87]	rs72613567 [88] [89], rs6834314 [89], rs143404524 [90], rs62305723 [89]	Low chronic liver disease [88] [89] [90]			87		88, 89, 90					GWAS on ~95K humans, including DiscovEHR subjects and human liver samples [88]. GWAS on 768 adult Caucasians with NAFLD, confirmatory analysis with chronic hepatitis C patients and two cohorts with liver histology data (UK Biobank and MGI) [89]. HSD17B13 KO mice [87]. GWAS of Dallas Heart Study participants, adults with chronic liver disease, children with pediatric liver disease, and children wi…	Lipid-droplet-associated retinol dehydrogenase that enhances lipogenesis and affects metabolic processes of steroid hormones, fatty acids, bile acids, cholesterols, and retinols in manners that may increase chronic liver disease severity. Predominantly expressed in hepatocytes [91].		Loss-of-function variants may prevent the enhancement of lipogenesis and affect metabolic processes of steroid hormones, fatty acids, bile acids, cholesterols, and retinols. In humans, risk of alcoholic liver disease, nonalcoholic liver disease, alcoholic cirrhosis, and nonalcoholic cirrhosis is reduced 17-73% with greater reduction for homozygous individuals [88]. Patients with NAFLD have 5.9-fo…	ARO-HSD (NCT04202354). RNAi inhibition of HSD17B13 in the liver to treat patients with alcohol related and non alcohol related liver diseases. Phase 1/2.
Infections, Liver	IFNL4	Gene not present in mice	ΔG/TT, TT/TT [92] [93]	High hepatitis C virus clearance [92] [93], low HIV [94], low gastrointestinal, respiratory and malarial infections [95], high COVID-19 recovery [96], low prostate cancer [97], low cytomegalovirus [98]	Liver damage in NAFLD [99]			92, 93	93					PHHs treated with recombinant type 3 IFNs or infected with SeV to model acute viral infection; comparative studies between type 3 IFNs in HepG2 cell line models [92]. PHHs activated with synthetic dsRNA to mimic HCV infection [93]. GWAS for HCV clearance in 1,436 African-American and 1,480 European-American individuals from four databases, including a subset with evaluation of pegIFN-α/RBV therap…	Interferon lambda protein that binds to a co-receptor complex shared with INFL1, INFL2, and INFL3. Complex formation activates the JAK-STAT signaling pathway and upregulates numerous interferon-stimulated genes that can cause anti- or pro- viral effects [93].		Truncated and loss-of-function variants confer greater clearance of HCV infection and more successful CHC treatment. IFNL4-ΔG produces the complete IFNL4 protein while IFNL4-TT produces a frameshift-terminated protein [93]. IFNL4-ΔG/TT is one of the most differentiated variants [100], with ~95% of Africans, ~50% of Europeans, and <15% of Asians carrying at least one IFNL4-producing ΔG allele [93]…
Muscle	MAFBX (FBXO32, ATROGIN-1)	-/- [104]		Low muscle atrophy [104]			104				105,106		107	MAFBX KO mice exposed to unweighting for between 1 to 14d [104]. Transcriptomic analysis of mice that resided on ISS for 3mo [105] and 91d [106]. Subjects underwent 28d bedrest and resistance training [107].	Fbxs class member of the F-box protein family, which constitutes one of the four subunits of SCF, an E3 ubiquitin ligase complex that ubiquitinates target proteins for proteasomal degradation [104].	MAFBX may increase expression during muscle atrophy and/or spaceflight [105] [106] and bed rest [107].	Deficiency may prevent the degradation of key muscle proteins. Reported to spare up to 56% muscle loss in muscle atrophy simulations on Earth [104].		Flavones, including apigenin and luteolin, have inhibitory effects on MAFBX expression and prevent myotube diameter reduction during muscle atrophy simulations [108]. Resistance training may decrease MAFBX expression [107].
Muscle	MURF1 (TRIM63)	-/- [104]		Low muscle atrophy [104]	Hypertrophic cardiomyopathy [109]		104				105, 106, 110			MURF1 KO mice exposed to unweighting for between 1 to 14d [104]. Transcriptomic analysis of mice that resided on ISS for 3mo [105] and 91d [106]. MURF1 KO mice exposed to 21d HU or 21d on ISS [110].	Member of the RING zinc finger protein family. E3 ubiquitin ligase located on the Z-line and M-line lattices of myofibrils [111]. Regulates proteasomal degradation of muscle proteins, particularly Myosin Heavy Chain.	MURF1 may [105] [106] or may not [110] increase expression during muscle atrophy and/or spaceflight.	Deficiency may prevent the degradation of key muscle proteins. Reported to spare up to 36% muscle loss in muscle atrophy simulations [104] and HU [110] on Earth, but not in space [110].	Nifenazone (Thylin). Small-molecule inhibitor of MURF1. Preliminary studies suggest potential therapy to prevent muscle atrophy [112].	Neuromuscular magnetic stimulation may significantly reduce MURF1 expression and counteract muscle decline in ALS patients [113].
Oxygen	BDKRB2		rs7158863 [114]	Deep diving [114]					114					GWAS for spleen size in 59 Bajau ("sea nomads" adapted to subsistence freediving for >1,000y) and 34 Saluan (geographical neighbors); genome-wide selection scan of 59 Bajaua, 34 Saluan, and 60 Han Chinese samples from the 1000 Genomes project [114].	G-protein coupled receptor for bradykinin, a peptide that can modulate vasodilation, edema, smooth muscle spasms, and pain fiber stimulation. The receptor can also form a complex with ACE, allowing interactions between RAS and KKS [115].		Variant is proposed to increase peripheral vasoconstriction, thereby shunting oxygen to vital organs like the brain, heart, and lungs, which potentially increases dive time [114] [116].		Deep diving may be (partially) plastic (learned). For example, superior underwater vision of Sea Nomad children was evidenced to be a plastic response to diving training that was replicated in a European cohort [117].
Oxygen	PDE10A		rs3008052 [114]	Breath-hold diving [114]					114					GWAS for spleen size in 59 Bajau ("sea nomads" adapted to subsistence freediving for >1,000y) and 34 Saluan (geographical neighbors); genome-wide selection scan of 59 Bajaua, 34 Saluan, and 60 Han Chinese samples from the 1000 Genomes project [114].	Cyclic nucleotide phosphodiesterase that can hydrolyze cyclic nucleotides (including cAMP and cGMP), potentially transducing alpha-adrenergic responses, such as smooth muscle contraction around the spleen and thyroid hormone regulation [114].		Variant is particularly expressed in the thyroid gland and is believed to affect signaling pathways that elevate circulating thyroxine (T4) plasma concentrations, which may increase spleen size, providing larger reservoir of oxygenated red blood cells [114]. Bajau people may have 50% larger spleen sizes compared to geographical neighbors due to natural selection for the variant [114].
Oxygen	EGLN1 (HIF-PH2)		rs78720557 [118]	High altitude [118]					118					GWAS and genome-wide selection scan of 3,008 Tibetan people (adapted to living on the "roof of the world" Tibetan Plateau for millennia) and 7,287 non-Tibetan people of Eastern Asian ancestry [118].	Protein that catalyzes 4-hydroxyproline formation in HIF alpha proteins. In normoxia, it hydroxylates and degrades HIFs, which are TFs recruited in hypoxia. In hypoxia, it attenuates HIF hydroxylation and degradation, thereby increasing expression of hypoxia-inducible genes [119].		Variant is believed to confer a low hematocrit phenotype that provides an adaptive advantage to living in high altitudes [118].
Oxygen	EPAS1 (HIF-2A)		rs116611511 [118]	High altitude [118]					118					GWAS and genome-wide selection scan of 3,008 Tibetan people (adapted to living on the "roof of the world" Tibetan Plateau for millennia) and 7,287 non-Tibetan people of Eastern Asian ancestry [118].	Subunit of HIFs, which are TFs induced in hypoxia. Contains domain found in signal transduction proteins that respond to oxygen levels. Forms heterodimer with ARNT that binds to HRE of target gene promoters. Regulates VEGF expression and the development of blood vessels and the pulmonary tubular system [120].		Variant is believed to instill a low hemoglobin phenotype that confers an adaptive advantage to living in high altitudes [93]. The variant is postulated to be under very strong positive selection in Tibetans [93] and other populations adapting to high altitudes with similar variants that mitigate any negative fitness associated with excessive red blood cell production [121].
Oxygen	MTHFR		A222V/A222V, A222V/+ [118]	High altitude [118], UV radiation adaptation [118], low spina bifida [122], low depression [123], low autism [124], low coronary artery disease [125]	Pediatric acute lymphoblastic leukemia [126]				118					GWAS and genome-wide selection scan of 3,008 Tibetan people (adapted to living on the "roof of the world" Tibetan Plateau for millennia) and 7,287 non-Tibetan people of Eastern Asian ancestry [118].	Rate-limiting enzyme in the methyl cycle. Catalyzes the conversion of one form of folate (5,10-methylenetetrahydrofolate) to another form of folate (5-methyltetrahydrofolate), which is a cosubstrate for the conversion of the amino acid homocysteine to the amino acid methionine [122].		Reference allele is believed to create a low homocysteine phenotype and a high folate phenotype, which confer adaptive advantages to living in high altitudes and high UV radiation environments respectively [118]. Vitamin folate aids pregnancy and fertility and its boost may be compensatory as it breaks down upon UV radiation exposure.
Oxygen	EPOR		W439X/+ [127]	High oxygen transport [127]					127					Linkage analysis in 25 affected family members, 72 unaffected family members, and 50 healthy controls from the same demographic region [127].	Cytokine receptor that changes its homodimerized state when bound to erythropoietin (EPO), a glycoprotein cytokine secreted mainly by the kidney during hypoxia to stimulate erythropoiesis in the bone marrow. EPOR may promote proliferation and rescue of erythroid progenitors from apoptosis [128].		Loss-of-function variant truncates the C-terminal region of the EPOR gene, which typically exerts negative control on erythropoiesis. Heterozygosity for the truncation elicits erythrocytosis with very high hemoglobin count, high hematocrit count, and increased oxygen transport capacity, with only mild or no clinical harmful effects [127]. One proband has had HB >200 g/L since childhood and was on…
Radiation	CTNNB1	Overprod. [129] [130] [131]	Overprod. [129] [130] [131]	Radiation resistance [129] [130] [131]	High cancer [130] [132] [133]					129, 130		131		MECs from MMTV-driven Wnt-1 transgenic mice and C57BL/6 transgenic mice with a floxed allele of B-catenin exon III were irradiated and radioresistance of SP progenitor cells was measured [129]. Epithelial RK3E cells engineered to express non-destructible B-catenin mutants found in colorectal cancer patients exposed to UVB irradiation [130]. Human NPC CNE-2 cell lines transfected with B-catenin re…	Protein involved in cell-cell adhesion and the canonical Wnt signaling pathway implicated in stem cell survival. Wnt binds to Frizzled receptors and LRP co-receptors, which activates Dishevelled proteins, which inhibit the destruction complex, allowing for beta-catenin to avoid ubiquitination and activate target gene transcription [133].		Overproduction may enhance resistance to clinical and UVB irradiation [129] [130] [131] but is associated with numerous cancers, including colorectal carcinoma, melanoma, hepatocellular carcinoma, and ovarian cancer [130] [132] [133].
Radiation	MC1R	Overprod. [134]	Overprod. [135] [136]	Radiation resistance [134] [135] [136]			134				134	135, 136, 137	138	Human melanocytes with and without LOF MC1R exposed to UVR [135] [136]. Human melanocytes exposed to UVB [137]. Human epidermis biopsies and human cultured skin explants exposed to UVR [138]. Crossings of MC1R LOF mice, mutated melanoma oncogene BRafV600E mice, and albino Tyrosinase LOF mice, observed with and without UVR exposure [134].	Polymorphic G protein coupled receptor, primarily expressed on melanocytes, and strongly linked to human pigmentation variance [139]. Binding to MSH or ACTH activates cAMP pathway, which activates melanin synthesis [140] and reduces UVR-induced DNA damage and oxidative stress by phosphorylating p53 and DNA damage sensors (ATR and ATM) [135] [136]. Wildtype MC1R may increase eumelanin-to-pheomelan…	UVR can upregulate MC1R cell surface expression [137] [138] by redistributing receptors to the plasma membrane [141].	Overproduction of MC1R may decrease UVR-induced DNA damage and oxidative stress in melanocytes, independent of melanin production, based on studies of MC1R-LOF melanocytes transfected with wildtype MC1R [135] [136]. Overproduction of MC1R may also decrease DNA damage and melanoma risk, even in the absence of UVR, potentially due to inherent carcinogenic properties of pheomelanin synthesis [134].	Afamelanotide (Scenesse). Synthetic peptide analogue of α-MSH. Approved starting in 2010 in various parts of the world to prevent skin damage and pain in people with erythropoietic protoporphyria [142].
Sleep	DEC2 (BHLHE41)	P384R/+ [143], Y362H/+ [144]	P384R/+ [143], Y362H/+ [145]	Less sleep [143] [144] [145]			143, 144	144, 145	143, 145					Linkage analysis in small family with two affected individuals with lifelong short sleep phenotypes [143]. DEC2-P384R transgenic mice created with a human BAC clone carrying the entire hDEC2 gene [143]. BAC hDEC2-P384R transgenic mice [144]. BAC hDEC2-Y362H transgenic mice [144]. HEK293 cells transfected with plasmic vectors for hDEC2-His-Myc [144]. 59 MZ and 41 DZ twin cohort with in-lab total s…	Basic helix-loop-helix TF repressor protein with peak levels during daytime in the suprachiasmatic nucleus, which regulates circadian rhythm. A heterodimer of TFs Clock and Bmal binds to the E-Box promoter element, promoting transcription of DEC2. The protein product of DEC2 then competes with the Clock-Bmal1 heterodimer and suppresses transcription of genes, including that for orexin, a neuropep…		P384R variant appears to be a dominant negative mutation located close to the C-terminal histone deacetylase-interacting region of DEC2 [143]. Y362H variant is on the same exon [145]. Both variants reduce the transcriptional inhibitory function of DEC2 [145], which mitigates suppression of orexin [144] and allows for traits like shorter sleep phenotypes with better recovery from and fewer perform…
Sleep	ADRB1	A187V/A187V, A187V/+ [146]	A187V/+ [146]	Less sleep [146]		146	146		146					SNP-based linkage analysis followed by whole-exome sequencing in FNSS family (Kindred 50025) [146]. HEK293 cells transfected with ADRB1 mutant plasmids [146]. ADRB1-A187V knockin mouse model using CRISPR/Cas9 [146].	G protein-coupled receptor that generally stimulates the sympathetic nervous system when targeted by catecholamines, like epinephrine and norepinephrine. Predominantly expressed in the heart and dorsal pons, a region of the brainstem involved in sleep regulation [146].		Mutation is on the fourth transmembrane domain and is believed to exert dominant effects, increase ADRB1 activity in the dorsal pons, and associate with increased wakefulness and a short sleep phenotype. Mutant mice require 55m less daily sleep and human carriers require 2h less daily sleep on average than non-affected controls [146].
Sleep	NPSR1	Y206H/+ [147]	Y206H/+ [147]	Less sleep [147]		147	147		147					Exome sequencing on two FNSS subjects (Kindred 50226) [147]. NPRS1-Y206H KI mouse model using CRISPR-Cas9 [319]. Single-cell calcium imaging on isolated brain slices of mutant mice [147].	G-protein coupled receptor that binds neuropeptide S (NPS), which is believed to modulate sleep behaviors. In the central nervous system, NPS-mediated activation of NPSR promotes arousal and anxiolytic-like effects [147].		Rare gain-of-function missense mutation is on the extracellular region between the 4th and 5th transmembrane domains and is believed to render NPSR1 more sensitive to NPS. Mutant mice show less memory deficit from sleep deprivation and 1h less daily sleep, while human carriers show 2-4h less daily sleep while still feeling well rested [147].
